# Supplementary material for: Time to Surgery Does Not Affect Overall or Disease-Free Survival of Patients with Primary Resectable PDAC
Source: J Clin Med. 2022 Jul 29;11(15):4433. doi: 10.3390/jcm11154433 (PMC9369379; doi:10.3390/jcm11154433)
Supplement: Supplementary file 1 [file jcm-11-04433-s001.zip]

Archive with 1 entries (1 files):
- jcm-1849604-supplementary.pdf
